# Supplementary material for: Beyond BMI: Nutritional Recovery and Functional Implications of CFTR Modulators in Cystic Fibrosis
Source: Biology (Basel). 2026 Feb 22;15(4):367. doi: 10.3390/biology15040367 (PMC12937645; doi:10.3390/biology15040367)
Supplement: Supplementary file 1 [file biology-15-00367-s001.zip]

Archive with 1 entries (1 files):
- biology-4086924-supplementary.pdf
